# Supplementary material for: New Monoterpene Glycoside Paeoniflorin Derivatives as NO and IL-1β Inhibitors: Synthesis and Biological Evaluation
Source: Molecules. 2023 Oct 3;28(19):6922. doi: 10.3390/molecules28196922 (PMC10574144; doi:10.3390/molecules28196922)
Supplement: Supplementary file 1 [file molecules-28-06922-s001.zip]

Archive with 1 entries (1 files):
- molecules-2578230-supplementary.pdf
